# Supplementary material for: The Effect of Prophylactic HPV Vaccines on Oral and Oropharyngeal HPV Infection—A Systematic Review
Source: Viruses. 2021 Jul 11;13(7):1339. doi: 10.3390/v13071339 (PMC8310210; doi:10.3390/v13071339)
Supplement: Supplementary file 1 [file viruses-13-01339-s001.zip]

Archive with 5 entries (3 files):
- viruses-1268599-Supplementary Materials/
- viruses-1268599-Supplementary Materials/Supplementary Materials/
- viruses-1268599-Supplementary Materials/Supplementary Materials/quality assessment case-control - Table S3.pdf
- viruses-1268599-Supplementary Materials/Supplementary Materials/quality assessment cohort - Table S2.pdf
- viruses-1268599-Supplementary Materials/Supplementary Materials/ROB 2 Table S1.xlsm
