# Supplementary material for: The Effect of Prophylactic HPV Vaccines on Oral and Oropharyngeal HPV Infection—A Systematic Review
Source: Viruses. 2021 Jul 11;13(7):1339. doi: 10.3390/v13071339 (PMC8310210; doi:10.3390/v13071339)
Supplement: Supplementary file 1 [file viruses-13-01339-s001.zip › viruses-1268599-Supplementary Materials/Supplementary Materials/ROB 2 Table S1.xlsm]

## Sheet: Intro
	Instructions for the assessment form					Instructions for the summary					Instructions for the figure					Instructions for generating a print view					Instructions for the discrepancy check

## Sheet: Results
Basic information													Domain 1. Randomization process										Domain 2. Deviations from intended interventions																		Domain 3. Mising outcome data
Time	Unique ID	Assessor	Study ID	Reference	Experimental	Comparator	Outcome	Results	Aim	Effect of adhering to intervention?	Weight	Sources	1.1	1.2	Note for 1.1&1.2	1.3	Note for 1.3	1.0 Algorithm result	1.0 Assessor's Judgement	1.0 General note	1.0 Optional Question	1.0 Note for optional question	2.1	2.2	Note for 2.1&2.2	2.3	Note for 2.3	2.4	Note for 2.4	2.5	Note for 2.5	2.6	Note for 2.6	2.7	Note for 2.7	2.0 Algorithm result	2.0 Assessor's Judgement	2.0 General Notes	2.0 Optional Question	2.0 Note for optional question	3.1	Note for 3.1	3.2	Note for 3.2	3.3	Note for 3.3&3.4	3.4	Note for 3.4 (not use)	3.0 Algorithm result
2020-10-19 13.29	1	KN	1	UICC	Vaccine	Non vaccine	oral HPV infection		adhering to intervention (the 'per-protocol' effect)	occurance of non-protocol interventions; failures in implementing the intervention that could have affected the outcome; non-adherence to their assigned intervention by trial participants	1	Journal article(s) with results of the trial; Trial protocol	Y	PY		N		Low	Low		NA		N	NI		NI		N		N		Y				Some concerns	Some concerns	Some concerns regarding carers and people living with partcipants			Y		NA		NA		NA		Low
[truncated: 35 more columns]

## Sheet: Summary
Unique ID	Reviewer	Study ID	Reference	Experimental	Comparator	Outcome	Result	Aim	Effect of adhering to intervention?	Weight	Randomization process	Deviations from intended interventions	Mising outcome data	Measurement of the outcome	Selection of the reported result	Overall Bias					Randomization process	Deviations from intended interventions	Mising outcome data	Measurement of the outcome	Selection of the reported result	Overall Bias
1	KN	1	UICC	Vaccine	Non vaccine	oral HPV infection		adhering to intervention (the 'per-protocol' effect)	occurance of non-protocol interventions; failures in implementing the intervention that could have affected the outcome; non-adherence to their assigned intervention by trial participants	1	Low	Some concerns	Low	Low	Low	Some concerns				Assignment to intervention (the 'intention-to-treat' effect)
																				Total number of study = 0
																				Low risk
																				Some concerns
																				High risk
																				Adhering to intervention (the 'per-protocol' effect)
																				Total number of study = 1
																				Low risk	100	0	100	100	0
																				Some concerns	0	100	0	0	100
																				High risk	0	0	0	0	0

## Sheet: Figures
Studies with intention-to-treat	Unique ID	Study ID	Experimental	Comparator	Outcome	Weight	Randomization process	Deviations from intended interventions	Missing outcome data	Measurement of the outcome	Selection of the reported result	Overall					Studies with pre-protocol	Unique ID	Study ID	Experimental	Comparator	Outcome	Weight	Randomization process		Missing outcome data	Measurement of the outcome	Selection of the reported result	Overall
																		1	1	Vaccine	Non vaccine	oral HPV infection	1									Low risk
																																Some concerns
																																High risk

## Sheet: Print_format (PP)
Unique ID		Study ID		Assessor
Ref or Label		Aim	adhering to intervention (the 'per-protocol' effect)	The effect of adhering to intervention…
Experimental		Comparator		Source
Outcome		Results		Weight
Domain	Signalling question			Response	Comments
Bias arising from the randomization process	1.1 Was the allocation sequence random?
	1.2 Was the allocation sequence concealed until participants were enrolled and assigned to interventions?
	1.3 Did baseline differences between intervention groups suggest a problem with the randomization process?
	Risk of bias judgement
Bias due to deviations from intended interventions	2.1 Were participants aware of their assigned intervention during the trial?
	2.2 Were carers and people delivering the interventions aware of participants' assigned intervention during the trial?
	2.3. [If applicable:] If Y/PY/NI to 2.1 or 2.2: Were important non-protocol interventions balanced across intervention groups?
	2.4. [If applicable:] Were there failures in implementing the intervention that could have affected the outcome?
	2.5. [If applicable:] Was there non-adherence to the assigned intervention regimen that could have affected participants’ outcomes?
	2.6. If N/PN/NI to 2.3, or Y/PY/NI to 2.4 or 2.5: Was an appropriate analysis used to estimate the effect of adhering to the intervention?
	Risk of bias judgement
Bias due to missing outcome data	3.1 Were data for this outcome available for all, or nearly all, participants randomized?
	3.2 If N/PN/NI to 3.1: Is there evidence that result was not biased by missing outcome data?
	3.3 If N/PN to 3.2: Could missingness in the outcome depend on its true value?
	3.4 If Y/PY/NI to 3.3: Is it likely that missingness in the outcome depended on its true value?
	Risk of bias judgement
Bias in measurement of the outcome	4.1 Was the method of measuring the outcome inappropriate?
	4.2 Could measurement or ascertainment of the outcome have differed between intervention groups?
	4.3 Were outcome assessors aware of the intervention received by study participants?
	4.4 If Y/PY/NI to 4.3: Could assessment of the outcome have been influenced by knowledge of intervention received?
	4.5 If Y/PY/NI to 4.4: Is it likely that assessment of the outcome was influenced by knowledge of intervention received?
	Risk of bias judgement
Bias in selection of the reported result	5.1 Were the data that produced this result analysed in accordance with a pre-specified analysis plan that was finalized before unblinded outcome data were available for analysis?
	5.2 ... multiple eligible outcome measurements (e.g. scales, definitions, time points) within the outcome domain?
	5.3 ... multiple eligible analyses of the data?
	Risk of bias judgement
Overall bias	Risk of bias judgement

## Sheet: Print_format (ITT)
Unique ID		Study ID		Assessor
Ref or Label		Aim	assignment to intervention (the 'intention-to-treat' effect)
Experimental		Comparator		Source
Outcome		Results		Weight
Domain	Signalling question			Response	Comments
Bias arising from the randomization process	1.1 Was the allocation sequence random?
	1.2 Was the allocation sequence concealed until participants were enrolled and assigned to interventions?
	1.3 Did baseline differences between intervention groups suggest a problem with the randomization process?
	Risk of bias judgement
Bias due to deviations from intended interventions	2.1.Were participants aware of their assigned intervention during the trial?
	2.2.Were carers and people delivering the interventions aware of participants' assigned intervention during the trial?
	2.3. If Y/PY/NI to 2.1 or 2.2: Were there deviations from the intended intervention that arose because of the experimental context?
	2.4 If Y/PY to 2.3: Were these deviations likely to have affected the outcome?
	2.5. If Y/PY/NI to 2.4: Were these deviations from intended intervention balanced between groups?
	2.6 Was an appropriate analysis used to estimate the effect of assignment to intervention?
	2.7 If N/PN/NI to 2.6: Was there potential for a substantial impact (on the result) of the failure to analyse participants in the group to which they were randomized?
	Risk of bias judgement
Bias due to missing outcome data	3.1 Were data for this outcome available for all, or nearly all, participants randomized?
	3.2 If N/PN/NI to 3.1: Is there evidence that result was not biased by missing outcome data?
	3.3 If N/PN to 3.2: Could missingness in the outcome depend on its true value?
	3.4 If Y/PY/NI to 3.3: Is it likely that missingness in the outcome depended on its true value?
	Risk of bias judgement
Bias in measurement of the outcome	4.1 Was the method of measuring the outcome inappropriate?
	4.2 Could measurement or ascertainment of the outcome have differed between intervention groups?
	4.3 Were outcome assessors aware of the intervention received by study participants?
	4.4 If Y/PY/NI to 4.3: Could assessment of the outcome have been influenced by knowledge of intervention received?
	4.5 If Y/PY/NI to 4.4: Is it likely that assessment of the outcome was influenced by knowledge of intervention received?
	Risk of bias judgement
Bias in selection of the reported result	5.1 Were the data that produced this result analysed in accordance with a pre-specified analysis plan that was finalized before unblinded outcome data were available for analysis?
	5.2 ... multiple eligible outcome measurements (e.g. scales, definitions, time points) within the outcome domain?
	5.3 ... multiple eligible analyses of the data?
	Risk of bias judgement
Overall bias	Risk of bias judgement

## Sheet: Function Tab
	Journal article(s) with results of the trial	NA	Yes		1.1 Was the allocation sequence random?		2.1 Were participants aware of their assigned intervention during the trial?	2.1 Were participants aware of their assigned intervention during the trial?		3.1 Were data for this outcome available for all, or nearly all, participants randomized?	Individually Randomized, Parallel Group Trials	4.1 Was the method of measuring the outcome inappropriate?	assignment to intervention (the 'intention-to-treat' effect)	5.1 Were the data that produced this result analysed in accordance with a pre-specified analysis plan that was finalized before unblinded outcome data were available for analysis?				occurance of non-protocol interventions
NA	Trial protocol	Favours experimental	No (Please include reasons in the note)	Y	1.2 Was the allocation sequence concealed until participants were enrolled and assigned to interventions?	Low	2.2 Were carers and people delivering the interventions aware of participants' assigned intervention during the trial?	2.2 Were carers and people delivering the interventions aware of participants' assigned intervention during the trial?		3.2 If N/PN/NI to 3.1: Is there evidence that the result was not biased by missing outcome data?		4.2 Could measurement or ascertainment of the outcome have differed between intervention groups?	adhering to intervention (the 'per-protocol' effect)	5.2 ... multiple eligible outcome measurements (e.g. scales, definitions, time points) within the outcome domain?				failures in implementing the intervention that could have affected the outcome
Y	Statistical analysis plan (SAP)	Favours comparator		PY	1.3 Did baseline differences between intervention groups suggest a problem with the randomization process?	High	2.3 [if applicable:] If Y/PY/NI to 2.1 or 2.2: Were important non- protocol interventions balanced across intervention groups?	2.3 If Y/PY/NI to 2.1 or 2.2: Were there deviations from the intended intervention that arose because of the experimental context?		3.3 If N/PN to 3.2: Could missingness in the outcome depend on its true value?		4.3 If N/PN/NI to 4.1 and 4.2: Were outcome assessors aware of the intervention received by study participants?		5.3 ... multiple eligible analyses of the data?				non-adherence to their assigned intervention by trial participants
PY	Non-commercial trial registry record (e.g. ClinicalTrials.gov record)	Towards null		PN		Some concerns	2.4 [if applicable:] Were there failures in implementing the intervention that could have affected the outcome?	2.4 If Y/PY to 2.3: Were these deviations likely to have affected the outcome?		3.4 If Y/PY/NI to 3.3: Is it likely that missingness in the outcome depended on its true value?		4.4 If Y/PY/NI to 4.3: Could assessment of the outcome have been influenced by knowledge of intervention received?
PN	Company-owned trial registry record (e.g. GSK Clinical Study Register record)	Away from null		N			2.5 [if applicable:] Was there non-adherence to the assigned intervention regimen that could have affected participants’ outcomes?	2.5. If Y/PY/NI to 2.4: Were these deviations from intended intervention balanced between groups?				4.5 If Y/PY/NI to 4.4: Is it likely that assessment of the outcome was influenced by knowledge of intervention received?
N	“Grey literature” (e.g. unpublished thesis)	Unpredictable		NI			2.6 If N/PN/NI to 2.3, or Y/PY/NI to 2.4 or 2.5: Was an appropriate analysis used to estimate the effect of adhering to the intervention?	2.6 Was an appropriate analysis used to estimate the effect of assignment to intervention?
NI	Conference abstract(s) about the trial							2.7 If N/PN/NI to 2.6: Was there potential for a substantial impact (on the result) of the failure to analyse participants in the group to which they were randomized?
	Regulatory document (e.g. Clinical Study Report, Drug Approval Package)
	Research ethics application
	Grant database summary (e.g. NIH RePORTER, UKRI Gateway to Research)
	Personal communication with trialist
	Personal communication with the sponsor
